# Supplementary material for: Murine iPSC-Loaded Scaffold Grafts Improve Bone Regeneration in Critical-Size Bone Defects
Source: Int J Mol Sci. 2024 May 20;25(10):5555. doi: 10.3390/ijms25105555 (PMC11121928; doi:10.3390/ijms25105555)
Supplement: Supplementary file 1 [file ijms-25-05555-s001.zip]

Archive with 1 entries (1 files):
- ijms-2984507-supplementary.pdf
